# Supplementary material for: Identification of QTL and Candidate Genes Controlling Plant Height and Internode Length in a Newly Characterized Bread Wheat Recombinant Inbred Population
Source: Genes (Basel). 2026 May 17;17(5):567. doi: 10.3390/genes17050567 (PMC13205224; doi:10.3390/genes17050567)
Supplement: Supplementary file 1 [file genes-17-00567-s001.zip › Supplementary Tables.xlsx]

## Sheet: Table S1
Table S1: Statistical analysis of plant height (PH) and five internode lengths (ILs) for parents and the RIL population across different environments.
Trait	Environment	Parents		Min	Max	Mean	SD	CV	SK	KUR
		ZYM2	BN4199
PH	XY24 (E1)	96.1759	59.9722	45.8056	118.5	84.553	13.6022	0.160872	0.138834	-0.42251
	XC24 (E2)	88.287	54.2604	39.8333	109.278	78.1051	12.9744	0.166115	0.133524	-0.113138
	XY25 (E3)	74.9792	58.1905	42.7222	102.75	76.2489	11.3185	0.148442	-0.0279094	-0.148464
	XC25 (E4)	76.6	58.3518	51.8333	116.028	78.083	11.5417	0.147813	0.483626	0.2987
	BLUE	88.509	58.8141	44.8337	109.372	79.2116	11.7899	0.148841	0.192196	-0.13928
IL1	XY24 (E1)	34.1444	19.9963	15.9556	48.8611	30.8531	5.13539	0.166446	0.30673	0.357622
	XC24 (E2)	34.8704	20.4479	14.1111	44.6944	31.0368	4.99263	0.160861	-0.127474	0.0765786
	XY25 (E3)	25.3854	16.7024	14.8611	38.4444	24.2217	3.7799	0.156054	0.826313	1.36048
	XC25 (E4)	28.5937	19.3537	16.6944	45.7222	27.2782	4.61656	0.16924	0.658686	1.15864
	BLUE	31.8196	19.6045	15.3576	42.5881	28.2296	4.25822	0.150843	0.274187	0.524013
IL2	XY24 (E1)	16.6278	13.9722	8	24.6667	17.3882	3.07771	0.177	0.00821355	-0.127768
	XC24 (E2)	15.25	12.8021	8.8056	24.8611	16.421	3.08694	0.187987	0.252468	-0.0972997
	XY25 (E3)	14.9167	12.5357	6.2222	22.3889	15.0893	2.99583	0.19854	0.0964133	-0.236957
	XC25 (E4)	17.9911	13.1759	10.1111	23.3611	16.4991	2.46189	0.149214	0.280529	-0.0310712
	BLUE	14.045	12.962	8.6266	22.5746	16.4052	2.57861	0.157183	-0.00356327	-0.206834
IL3	XY24 (E1)	10.4796	8.5796	5.0556	17.75	11.5383	2.44841	0.212198	0.147569	-0.57072
	XC24 (E2)	9.7778	8.7604	5.7222	16.5556	10.9166	2.26832	0.207787	0.296948	-0.492627
	XY25 (E3)	9.9667	8.75	5.1944	18.1389	12.3421	2.85111	0.231006	0.0575636	-0.688125
	XC25 (E4)	10.6944	7.9778	6.0278	17.8056	12.0282	2.25704	0.187646	0.135541	-0.648059
	BLUE	9.8443	9.3631	5.7283	16.5972	11.5589	2.2743	0.196757	0.1564	-0.608074
IL4	XY24 (E1)	7.763	6.9667	3.9056	13.75	8.33395	2.08281	0.249919	0.414456	-0.260088
	XC24 (E2)	7.513	5.0104	3.1167	12.3889	7.16185	1.92951	0.269415	0.57403	-0.0759642
	XY25 (E3)	7.1062	6.4048	3.3056	14.3056	8.81875	2.4651	0.27953	0.283369	-0.560251
	XC25 (E4)	7.2944	6.0833	4.4167	13.75	8.34008	2.00429	0.24032	0.567735	-0.29325
	BLUE	7.2911	6.7151	3.9849	13.0401	8.03266	1.89723	0.23619	0.541908	-0.200273
IL5	XY24 (E1)	5.7463	2.6889	1.125	8.5	4.38184	1.35061	0.30823	0.403027	0.272437
	XC24 (E2)	4.2537	2.8889	1.0556	6.6944	3.12845	1.13884	0.364027	0.821157	0.322138
	XY25 (E3)	4.5448	3.7738	0.5	9.8889	4.65357	1.78489	0.383554	0.465858	-0.166179
	XC25 (E4)	4.4722	3.6791	1.875	9.4722	4.3775	1.29808	0.296534	0.757408	1.0456
	BLUE	4.7166	3.7646	2.1057	7.8931	4.11499	1.18241	0.287342	0.758683	0.574681

## Sheet: Table S2
Table S2: QTL for plant height (PH) and five internode lengths (ILs) identified in the BN4199/ZYM2-RIL population across different environments.
Trait	QTL name	Environment	Chromosome	Position (cM)	Logarithm of the odds (LOD)	Additive effect a	R2 (%)	Genetic interval (cM)	Physical interval (Mb) b
PH	QPh.zzu.1D	XC24 (E2)	Chr.1D	151.81	2.54723	2.6323	0.038611	145.4 - 154.6	401.3 - 414.1
	QPh.zzu.2D.1	XY24 (E1)	Chr.2D.1	4.31	7.26819	4.6028	0.110636	3.6 - 5.6	10.5 - 11.7
		XC24 (E2)	Chr.2D.1	4.31	7.39414	4.7071	0.129528	1.3 - 7.8	9.7 - 12.9
		XY25 (E3)	Chr.2D.1	4.31	4.59935	3.276	0.080479	3.9 - 5.6	10.5 - 11.7
		XC25 (E4)	Chr.2D.1	4.31	4.71444	3.3241	0.079288	4 - 5.6	10.3 - 11.7
		BLUE	Chr.2D.1	4.31	6.74484	3.9351	0.108046	4 - 5.6	10.3 - 5.6
	QPh.zzu.2D.2	XC24 (E2)	Chr.2D.1	13.61	5.10098	4.1443	0.094737	10.9 - 15.4	14.5 - 16.5
		XC25 (E4)	Chr.2D.1	14.61	5.70901	3.6954	0.095574	10.9 - 16.2	14.5 - 16.5
		BLUE	Chr.2D.1	13.61	6.51032	4.0252	0.109143	10.8 - 16.2	14.5 - 16.7
	QPh.zzu.2D.3	XY24 (E1)	Chr.2D.1	20.11	6.92508	4.5825	0.105313	19.8 - 23.5	18.7 - 19.9
		BLUE	Chr.2D.1	20.11	6.5494	3.9237	0.103882	19.8 - 23.2	18.7 - 19.9
	QPh.zzu.2D.4	XY24 (E1)	Chr.2D.1	48.51	3.61781	3.4448	0.053941	33.9 - 58	26.8 - 44.2
		XC24 (E2)	Chr.2D.1	54.51	3.07275	3.2028	0.05142	34.8 - 65.5	26.8 - 50.4
	QPh.zzu.3D	BLUE	Chr.3D	59.41	2.73181	2.5545	0.045841	43 - 66.2	25.6 - 43.3
	QPh.zzu.4A.1	BLUE	Chr.4A	96.01	6.41259	4.3632	0.103434	94.4 - 97.6	610.4 - 610.9
	QPh.zzu.4A.2	BLUE	Chr.4A	113.21	2.88382	-3.554	0.049141	111.6 - 116.2	616.2 - 618.4
	QPh.zzu.4A.3	BLUE	Chr.4A	122.31	3.63952	-3.3199	0.057194	119.1 - 129.1	622.7 - 626.8
	QPh.zzu.4B.1	XY24 (E1)	Chr.4B	13.11	3.60043	-3.1206	0.051354	2 - 15.4	12.2 - 16.8
		XY25 (E3)	Chr.4B	13.11	3.15527	-2.6531	0.053822	3.9 - 15.3	12.2 - 16.8
	QPh.zzu.4B.2	XY24 (E1)	Chr.4B	21.91	3.14224	-2.9612	0.046123	17.9 - 24	17.8 - 22.4
		XY25 (E3)	Chr.4B	21.91	2.62324	-2.4582	0.046249	16.3 - 24.1	16.8 - 22.4
	QPh.zzu.4B.3	XC24 (E2)	Chr.4B	42.01	2.90337	-2.9469	0.047065	30.7 - 47.6	26.0 - 47.2
		XC25 (E4)	Chr.4B	42.01	4.40391	-3.2311	0.071255	37.9 - 45.1	34.5 - 38.3
		BLUE	Chr.4B	41.31	3.07275	-2.6224	0.046442	36.4 - 48	34.4 - 54.0
	QPh.zzu.4D.1	XC24 (E2)	Chr.4D	0.01	2.64495	2.6814	0.039686	0 - 1.4	37.3 - 42.5
	QPh.zzu.4D.2	XC24 (E2)	Chr.4D	14.51	3.0228	2.9144	0.045814	11.8 - 22.1	144.1 - 417.2
	QPh.zzu.5A.1	XY24 (E1)	Chr.5A	139.51	4.35396	3.5946	0.066277	138.8 - 141.8	510.5 - 513.2
		XC24 (E2)	Chr.5A	139.51	3.50923	3.2639	0.060139	138.8 - 141.8	510.5 - 513.2
		BLUE	Chr.5A	138.81	2.79262	2.4166	0.039633	136.3 - 141.8	503.7 - 513.2
	QPh.zzu.5A.2	XY24 (E1)	Chr.5A	149.61	6.25842	4.3132	0.093012	148.3 - 150.9	535.0 - 539.6
	QPh.zzu.5A.3	XC24 (E2)	Chr.5A	151.81	4.15635	3.5541	0.070671	151.2 - 155.7	549.4 - 549.4
	QPh.zzu.7A.1	XC24 (E2)	Chr.7A.1	106.61	2.58415	-2.8011	0.041568	96.2 - 116.7	68.0 - 86.5
		XC25 (E4)	Chr.7A.1	104.61	2.87079	-2.4828	0.04312	99.2 - 115.2	78.5 - 86.5
	QPh.zzu.7A.2	XC24 (E2)	Chr.7A.1	121.61	2.57329	-2.7397	0.038603	116.7 - 128.8	86.5 - 99.9
		XC25 (E4)	Chr.7A.1	121.61	2.67535	-2.4526	0.040199	116.7 - 128.3	86.5 - 99.9
	QPh.zzu.7A.3	XC24 (E2)	Chr.7A.1	169.31	4.72096	3.6569	0.078028	164.5 - 172.7	174.6 - 188.0
		BLUE	Chr.7A.1	170.31	4.86428	3.2606	0.074652	167 - 176.8	191.2 - 237.1
	QPh.zzu.7A.4	BLUE	Chr.7A.1	177.71	3.12704	2.6983	0.050218	177.4 - 179.1	237.9 - 276.2
	QPh.zzu.7A.5	XY25 (E3)	Chr.7A.1	194.91	3.09229	2.7175	0.055891	188.7 - 195.5	518.9 - 570.0
	QPh.zzu.7A.6	XY25 (E3)	Chr.7A.1	206.21	3.41585	2.838	0.061522	203.3 - 209	613.2 - 639.1
	QPh.zzu.7B.1	XY24 (E1)	Chr.7B	130.41	5.30076	-3.9685	0.079498	125.1 - 135.1	714.0 - 717.7
		XC24 (E2)	Chr.7B	130.41	5.60912	-4.127	0.096611	121.8 - 135.7	714.0 - 717.7
		XC25 (E4)	Chr.7B	130.41	3.73073	-2.9563	0.061569	129.1 - 135.1	725.8 - 717.1
		BLUE	Chr.7B	130.41	3.53312	-2.9024	0.055946	124.7 - 132.7	714.0 - 717.7
	QPh.zzu.7B.2	BLUE	Chr.7B	136.71	4.57329	-3.3215	0.072808	133.4 - 139.3	718.7 - 719.1
	QPh.zzu.7B.3	XY24 (E1)	Chr.7B	142.21	4.2367	-3.6168	0.068367	139.3 - 149.1	719.1 - 735.9
		XC25 (E4)	Chr.7B	145.61	3.94137	-3.3105	0.079176	139.3 - 148.7	719.1 - 735.9
		BLUE	Chr.7B	142.21	4.11944	-3.1971	0.06893	139.3 - 148.4	719.1 - 735.9
IL1	QIl1.zzu.1D.1	XC24 (E2)	Chr.1D	136.81	4.22367	1.3683	0.071348	130.1 - 141.5	376.9 - 398.7
	QIl1.zzu.1D.2	BLUE	Chr.1D	151.81	3.87839	1.0215	0.05648	147.5 - 154.2	401.3 - 416.7
	QIl1.zzu.2B.1	XY25 (E3)	Chr.2B	75.31	3.60478	0.9356	0.058292	67.4 - 78.7	50.5 - 69.9
		XC25 (E4)	Chr.2B	75.31	5.48534	1.3973	0.087181	71.1 - 78.4	48.2 - 69.9
	QIl1.zzu.2B.2	XY25 (E3)	Chr.2B	84.31	2.84473	0.8512	0.049187	78.7 - 87.6	69.9 - 78.7
	QIl1.zzu.2D.1	XY24 (E1)	Chr.2D.1	3.61	3.91097	1.4912	0.055055	0.2 - 4.3	8.8 - 10.3
		XC24 (E2)	Chr.2D.1	3.61	10.3583	2.1585	0.182468	2 - 4.3	9.8 - 10.3
		BLUE	Chr.2D.1	3.61	14.1107	2.0866	0.235991	2.8 - 4.3	9.8 - 10.3
	QIl1.zzu.2D.2	XY24 (E1)	Chr.2D.1	13.61	13.24	2.6526	0.259676	13.1 - 14.1	14.5 - 16.5
		XC24 (E2)	Chr.2D.1	11.61	5.55483	1.6712	0.107582	10.9 - 13.9	14.5 - 16.5
		BLUE	Chr.2D.1	13.61	8.26927	1.7245	0.157801	10.9 - 14.2	14.5 - 16.5
	QIl1.zzu.2D.3	XY24 (E1)	Chr.2D.1	20.11	5.0532	1.7292	0.071849	18.7 - 22.5	16.5 - 19.9
		XY25 (E3)	Chr.2D.1	20.81	3.50923	0.9787	0.059097	20.1 - 23.5	18.6 - 19.9
	QIl1.zzu.2D.4	XY24 (E1)	Chr.2D.1	31.41	3.75461	1.512	0.060335	24.8 - 31.7	20.4 - 26.8
		XY25 (E3)	Chr.2D.1	37.91	5.60695	1.3228	0.113587	26.3 - 45.9	23.7 - 35.2
		XC25 (E4)	Chr.2D.1	39.91	6.27362	1.7521	0.130549	38.4 - 46.5	26.8 - 35.2
	QIl1.zzu.3D	XY24 (E1)	Chr.3D	16.61	2.60804	1.0359	0.035998	5.9 - 28.2	2.2 - 23.1
	QIl1.zzu.4B.1	XC25 (E4)	Chr.4B	13.11	3.0076	-1.0142	0.045684	11.7 - 16.3	14.2 - 16.8
	QIl1.zzu.4B.2	XC25 (E4)	Chr.4B	21.91	3.21824	-1.0527	0.049115	17.9 - 30.1	17.4 - 26.0
	QIl1.zzu.4B.3	XC24 (E2)	Chr.4B	66.31	2.99457	-1.1458	0.0488	65.3 - 68.8	165.8 - 310.5
	QIl1.zzu.5B	XY25 (E3)	Chr.5B	176.31	3.15744	-0.8651	0.050667	175.6 - 183.8	524.3 - 543.8
	QIl1.zzu.6A	BLUE	Chr.6A	144.81	2.74919	-0.8386	0.036815	138.8 - 147	472.8 - 499.1
	QIl1.zzu.6B.1	BLUE	Chr.6B	105.61	3.038	0.9118	0.044082	101.5 - 106.8	467.4 - 529.6
	QIl1.zzu.6B.2	BLUE	Chr.6B	114.61	2.83388	0.8699	0.040788	112.7 - 115	636.4 - 586.8
	QIl1.zzu.6B.3	XC24 (E2)	Chr.6B	201.21	2.52986	1.0125	0.036837	195.7 - 206.6	703.6 - 714.7
	QIl1.zzu.7A.1	XC24 (E2)	Chr.7A.1	169.31	2.67535	1.0604	0.042412	164.6 - 173.9	143.2 - 188.0
	QIl1.zzu.7A.2	XY24 (E1)	Chr.7A.1	199.11	3.557	1.2492	0.056178	197.9 - 202.7	598.9 - 607.2
	QIl1.zzu.7B.1	XY25 (E3)	Chr.7B	130.41	4.43431	-1.0565	0.073491	124.8 - 134.3	714.0 - 719.2
		XC25 (E4)	Chr.7B	130.41	5.0076	-1.3664	0.080912	124.4 - 132.7	714.0 - 718.7
	QIl1.zzu.7B.2	XC25 (E4)	Chr.7B	136.71	6.25624	-1.5286	0.099477	136.5 - 139.3	717.3 - 719.1
	QIl1.zzu.7B.3	XY25 (E3)	Chr.7B	142.21	3.13138	-0.9218	0.056192	138.6 - 143.1	719.2 - 726.2
		XC24 (E2)	Chr.7B	145.61	3.8089	-1.3587	0.071257	139.3 - 148.6	719.1 - 735.9
		XC25 (E4)	Chr.7B	145.61	6.13898	-1.6395	0.115948	142.6 - 148.1	726.2 - 735.9
	QIl1.zzu.7B.4	BLUE	Chr.7B	152.31	6.88382	-1.4013	0.102779	150.6 - 156.3	735.1 - 762.7
	QIl1.zzu.7D.1	XY25 (E3)	Chr.7D.1	12.41	3.02714	0.9126	0.055953	11.3 - 19	15.2 - 20.7
		XC25 (E4)	Chr.7D.1	16.41	4.65581	1.3071	0.077626	8.6 - 23.3	13.0 - 28
IL2	QIl2.zzu.1A.1	XC25 (E4)	Chr.1A	0.01	3.36591	-0.6118	0.056175	0 - 0.7	1.2 - 1.2
	QIl2.zzu.1A.2	XC25 (E4)	Chr.1A	8.71	3.34853	-0.6063	0.057239	7.7 - 10.8	10.6 - 16.0
	QIl2.zzu.1B.1	XC25 (E4)	Chr.1B	144.51	4.94245	-1.2269	0.100487	143.6 - 145.5	564.1 - 568.4
	QIl2.zzu.1B.2	XC24 (E2)	Chr.1B	148.41	3.48969	-0.8003	0.065008	146.7 - 152.8	569.1 - 572.7
		XC25 (E4)	Chr.1B	152.01	3.48751	-0.6477	0.067003	150 - 155.8	574.8 - 571.6
	QIl2.zzu.1B.3	XC24 (E2)	Chr.1B	282.51	2.73616	0.715	0.050022	278 - 284.1	694.7 - 700.4
		BLUE	Chr.1B	282.51	2.68187	0.5275	0.040164	278.1 - 284.1	694.7 - 700.4
	QIl2.zzu.1D	XC24 (E2)	Chr.1D	134.61	2.61021	0.7347	0.055332	125.3 - 141.4	354.4 - 398.7
	QIl2.zzu.2D.1	XC25 (E4)	Chr.2D.1	2.31	4.9468	0.7353	0.085585	0.3 - 4.3	8.8 - 10.3
	QIl2.zzu.2D.2	XC25 (E4)	Chr.2D.1	13.61	2.52769	0.5695	0.051783	10.9 - 14.4	14.5 - 16.5
		XY24 (E1)	Chr.2D.1	14.61	3.32682	0.7338	0.053038	8.6 - 16.2	13.4 - 16.5
	QIl2.zzu.2D.3	XY24 (E1)	Chr.2D.1	27.41	3.22041	0.6969	0.050431	23.5 - 31.4	19.9 - 26.8
	QIl2.zzu.3A	BLUE	Chr.3A.2	110.31	2.88599	0.5522	0.043047	109.6 - 119.8	702.2 - 711.8
	QIl2.zzu.3B	XY25 (E3)	Chr.3B	206.61	3.13789	-0.7391	0.059185	200.6 - 215.5	738.8 - 758.6
	QIl2.zzu.3D	XC24 (E2)	Chr.3D	68.61	2.54289	0.6585	0.044303	64.1 - 79.2	41.0 - 50.6
	QIl2.zzu.4A	XC24 (E2)	Chr.4A	96.01	3.04886	0.7404	0.055543	85.5 - 98.6	598.7 - 610.9
	QIl2.zzu.4B.1	XC24 (E2)	Chr.4B	13.11	3.97177	-0.8526	0.072433	5.8 - 15.9	12.2 - 16.8
		XY24 (E1)	Chr.4B	13.11	4.99674	-0.8718	0.078895	6.9 - 14.3	12.2 - 16.2
		BLUE	Chr.4B	13.11	3.6569	-0.7068	0.064984	5.1 - 14.4	12.2 - 16.2
	QIl2.zzu.4B.2	XC24 (E2)	Chr.4B	21.51	3.33985	-0.8193	0.066544	17.9 - 23.7	17.4 - 22.4
		XY24 (E1)	Chr.4B	21.91	4.2519	-0.8157	0.068889	21.7 - 23.9	22.4 - 22.7
		BLUE	Chr.4B	21.91	2.7253	-0.6353	0.050307	19.2 - 23.8	18.3 - 22.4
	QIl2.zzu.4B.3	XY25 (E3)	Chr.4B	64.71	4.82519	-0.9363	0.092717	64.1 - 65.3	162.1 - 165.8
		XC25 (E4)	Chr.4B	65.61	3.65038	-0.6365	0.061841	65 - 68.8	165.8 - 310.5
		BLUE	Chr.4B	65.61	3.71553	-0.7055	0.061177	65 - 67.5	165.8 - 175.7
	QIl2.zzu.5A	XY24 (E1)	Chr.5A	151.81	6.35614	1.0121	0.103426	151.2 - 155	539.6 - 549.4
		BLUE	Chr.5A	151.81	4.55809	0.726	0.075716	151.2 - 157	539.6 - 550.0
	QIl2.zzu.6A	XY25 (E3)	Chr.6A	16.51	2.89251	-0.7052	0.053628	15.6 - 27.4	10.3 - 17.4
	QIl2.zzu.6D	XC24 (E2)	Chr.6D.2	164.11	4.18675	-0.9324	0.081123	159.5 - 169.5	454.6 - 469.4
	QIl2.zzu.7B.1	XY24 (E1)	Chr.7B	130.41	6.00434	-1.002	0.099163	125.1 - 135.7	714.0 - 717.3
		XY25 (E3)	Chr.7B	130.41	2.78827	-0.6927	0.052658	120.8 - 135.1	714.8 - 717.7
		BLUE	Chr.7B	130.41	6.38219	-0.8797	0.113338	124.4 - 132.7	714.0 - 718.7
	QIl2.zzu.7B.2	XC25 (E4)	Chr.7B	136.71	3.00977	-0.5484	0.047525	128.4 - 138.3	719.2 - 725.8
		BLUE	Chr.7B	136.71	7.71335	-0.952	0.133003	134.3 - 138.3	719.2 - 719.2
	QIl2.zzu.7B.3	BLUE	Chr.7B	145.61	5.40717	-0.8836	0.114478	143.6 - 148.3	726.2 - 735.9
IL3	QIl3.zzu.1A	XY25 (E3)	Chr.1A	140.71	2.65364	0.6082	0.04478	133.4 - 144.6	522.4 - 522.5
	QIl3.zzu.1B.1	XY24 (E1)	Chr.1B	166.51	2.87731	-0.5382	0.044242	159.9 - 170.8	578.4 - 592.8
	QIl3.zzu.1B.2	XY24 (E1)	Chr.1B	282.21	3.81759	0.6036	0.059145	277.8 - 284.1	694.7 - 700.4
	QIl3.zzu.1D	XY25 (E3)	Chr.1D	151.81	3.2139	0.6816	0.055711	149 - 154.2	401.3 - 416.7
	QIl3.zzu.2A	XC24 (E2)	Chr.2A	225.51	2.60152	0.5059	0.044454	224.1 - 226.8	758.7 - 760.7
	QIl3.zzu.4A	XC24 (E2)	Chr.4A	96.01	4.98588	0.7088	0.094385	93.7 - 97.9	610.2 - 610.9
	QIl3.zzu.4B.1	XC25 (E4)	Chr.4B	11.91	7.61564	-0.8565	0.141717	4.7 - 14.6	12.2 - 16.2
		XY24 (E1)	Chr.4B	13.11	6.8013	-0.8227	0.109345	10.1 - 14.7	14.2 - 16.2
		XC24 (E2)	Chr.4B	13.11	3.38111	-0.587	0.061419	8 - 15.7	12.2 - 16.8
		XY25 (E3)	Chr.4B	13.11	6.87514	-1.0181	0.123748	10.1 - 14.7	14.2 - 16.2
		BLUE	Chr.4B	13.11	6.07383	-0.7764	0.09983	10.3 - 14.6	14.2 - 16.2
	QIl3.zzu.4B.2	XY24 (E1)	Chr.4B	21.91	6.22801	-0.7985	0.102525	20.1 - 25.1	18.3 - 22.4
		XC24 (E2)	Chr.4B	21.51	4.16721	-0.6717	0.079563	18.4 - 23.6	17.7 - 22.4
		XY25 (E3)	Chr.4B	21.91	6.94245	-1.039	0.127231	19.7 - 28.1	18.3 - 26.0
		XC25 (E4)	Chr.4B	21.51	6.37568	-0.7838	0.117583	18.1 - 23.2	17.7 - 22.4
		BLUE	Chr.4B	21.91	5.10315	-0.748	0.088652	21 - 32.5	22.7 - 28.0
	QIl3.zzu.4B.3	XY25 (E3)	Chr.4B	36.31	3.75027	-0.7949	0.075634	30.3 - 36.8	26.0 - 34.4
	QIl3.zzu.4B.4	BLUE	Chr.4B	65.61	2.7101	-0.5275	0.044424	63.1 - 68.9	169.8 - 310.5
	QIl3.zzu.4D.1	XC24 (E2)	Chr.4D	0.01	3.39414	0.5872	0.06469	0 - 1.1	40.5 - 42.5
	QIl3.zzu.4D.2	XC24 (E2)	Chr.4D	8.61	4.69707	0.6925	0.087991	1.7 - 10.8	37.3 - 95.6
	QIl3.zzu.5A.1	XY24 (E1)	Chr.5A	139.51	3.36808	0.5926	0.053713	138.8 - 141.8	512.5 - 513.2
	QIl3.zzu.5A.2	XY24 (E1)	Chr.5A	152.21	3.88274	0.6396	0.062058	151.2 - 156.2	538.0 - 549.4
		BLUE	Chr.5A	152.21	3.81976	0.5823	0.06118	151.2 - 155.8	538.0 - 549.4
	QIl3.zzu.5B	XC24 (E2)	Chr.5B	259.81	2.60369	-0.484	0.044226	254.1 - 263.4	621.4 - 636.0
	QIl3.zzu.6A	XY25 (E3)	Chr.6A	93.21	4.16287	0.7817	0.071828	83.3 - 95.1	52.4 - 55.0
		BLUE	Chr.6A	93.21	4.09555	0.5975	0.065523	79.6 - 94.9	35.7 - 55.0
	QIl3.zzu.6B	XC25 (E4)	Chr.6B	201.21	2.92508	0.508	0.048833	196.4 - 204.6	703.6 - 713.1
	QIl3.zzu.6D	XC24 (E2)	Chr.6D.2	164.11	3.84582	-0.6405	0.073909	159.5 - 171.8	454.6 - 469.4
	QIl3.zzu.7A	XC25 (E4)	Chr.7A.1	170.31	3.9392	0.5907	0.067	169.3 - 173.5	218.5 - 188.7
	QIl3.zzu.7B.1	XY24 (E1)	Chr.7B	130.41	5.30945	-0.7454	0.085943	124.8 - 135.7	714.0 - 717.7
		XC25 (E4)	Chr.7B	130.41	2.9772	-0.5182	0.050955	127.1 - 135.1	714.0 - 717.7
		BLUE	Chr.7B	130.41	6.31922	-0.7561	0.107735	125.5 - 132.7	714.0 - 718.7
	QIl3.zzu.7B.2	XY24 (E1)	Chr.7B	140.21	4.595	-0.6871	0.075623	139.3 - 142.2	719.1 - 726.2
IL4	QIl4.zzu.1A.1	XC24 (E2)	Chr.1A	66.91	2.69272	-0.4076	0.042593	64.1 - 71.3	44.5 - 61.4
	QIl4.zzu.1A.2	XY25 (E3)	Chr.1A	145.61	2.69272	0.5193	0.041889	141.7 - 150.8	522.1 - 533.0
	QIl4.zzu.1B.1	BLUE	Chr.1B	164.51	4.31922	-0.5469	0.079971	162.5 - 168.8	587.5 - 592.4
		XY24 (E1)	Chr.1B	166.51	3.17698	-0.5162	0.056006	162.5 - 169.6	587.5 - 592.8
	QIl4.zzu.1B.2	BLUE	Chr.1B	177.51	2.87514	-0.454	0.054303	175.5 - 178.4	594.6 - 595.8
	QIl4.zzu.2D.1	BLUE	Chr.2D.1	2.31	3.6873	0.504	0.067286	0 - 5.6	8.8 - 11.7
	QIl4.zzu.2D.2	XC24 (E2)	Chr.2D.1	48.51	10.1259	0.9034	0.209857	40.3 - 54.4	26.8 - 40.3
	QIl4.zzu.2D.3	XY25 (E3)	Chr.2D.1	87.31	4.7557	0.7263	0.080603	83.5 - 91.9	61.3 - 67.7
	QIl4.zzu.2D.4	XY25 (E3)	Chr.2D.1	97.01	3.56352	0.6338	0.062204	95.8 - 102.8	71.5 - 77.4
	QIl4.zzu.3B	XY25 (E3)	Chr.3B	27.21	2.77524	-0.5386	0.046911	20.4 - 42	21.3 - 30.9
	QIl4.zzu.4A	BLUE	Chr.4A	96.01	3.75027	0.5029	0.068264	93.4 - 98.3	609.5 - 610.9
	QIl4.zzu.4B.1	XY24 (E1)	Chr.4B	13.11	3.20087	-0.5065	0.056509	9.8 - 16.3	14.2 - 16.8
		XY25 (E3)	Chr.4B	14.11	4.71661	-0.7033	0.080006	7.6 - 15	12.2 - 16.8
	QIl4.zzu.4B.2	XY24 (E1)	Chr.4B	21.91	3.37242	-0.52	0.059714	19.2 - 23.9	17.7 - 22.4
		XY25 (E3)	Chr.4B	21.51	3.73941	-0.6539	0.068617	19.2 - 23.9	17.7 - 22.4
	QIl4.zzu.4B.3	XC24 (E2)	Chr.4B	65.61	3.10315	-0.4612	0.051565	65 - 68.4	165.8 - 357.5
		XC25 (E4)	Chr.4B	64.71	4.12161	-0.5533	0.071522	63.9 - 65	144.0 - 165.8
	QIl4.zzu.4D	XC24 (E2)	Chr.4D	0.01	3.08795	0.4353	0.047342	0 - 1.1	37.3 - 42.5
	QIl4.zzu.5A.1	XY24 (E1)	Chr.5A	132.61	2.62975	0.4736	0.047308	128.9 - 135.2	501.4 - 503.7
	QIl4.zzu.5A.2	XY24 (E1)	Chr.5A	138.81	3.91748	0.5741	0.069239	136.6 - 141.8	503.7 - 513.2
		XY25 (E3)	Chr.5A	138.81	5.33116	0.7696	0.090868	138.1 - 141.5	510.5 - 513.2
	QIl4.zzu.5A.3	XY24 (E1)	Chr.5A	146.31	3.63735	0.5475	0.063952	145.4 - 148.9	533.0 - 535.8
		XY25 (E3)	Chr.5A	146.31	4.05429	0.67	0.070058	145.4 - 148.6	533.0 - 535.8
	QIl4.zzu.6B	XC25 (E4)	Chr.6B	201.21	2.94028	0.4586	0.050193	195.9 - 204.6	703.6 - 713.1
	QIl4.zzu.6D	BLUE	Chr.6D.2	164.11	3.06406	-0.4696	0.057181	156.1 - 172.3	454.6 - 469.8
	QIl4.zzu.7A.1	XC24 (E2)	Chr.7A.1	104.61	7.30945	-0.7273	0.130919	97.8 - 107.4	68.0 - 82.7
		XC25 (E4)	Chr.7A.1	104.61	5.14006	-0.6299	0.09237	102.9 - 106.6	80.2 - 82.7
	QIl4.zzu.7A.2	XC24 (E2)	Chr.7A.1	167.01	2.5342	0.4119	0.043142	159.8 - 168.3	180.6 - 206.7
		XC25 (E4)	Chr.7A.1	170.31	5.15092	0.6256	0.091664	166.4 - 171.9	191.2 - 195.7
	QIl4.zzu.7A.3	XY25 (E3)	Chr.7A.1	196.21	3.0532	0.5782	0.051557	195.8 - 197.1	570.0 - 586.9
	QIl4.zzu.7A.4	XY25 (E3)	Chr.7A.1	206.21	3.87839	0.6393	0.065601	203.3 - 210.5	613.2 - 639.1
	QIl4.zzu.7B	XY24 (E1)	Chr.7B	130.41	3.4506	-0.5336	0.061278	120.7 - 135.7	714.8 - 717.7
IL5	QIl5.zzu.1B	XY25 (E3)	Chr.1B	185.91	2.62324	-0.3942	0.04452	185.6 - 189	613.0 - 615.9
	QIl5.zzu.1D	XY25 (E3)	Chr.1D	80.71	2.51249	0.372	0.041232	79 - 83.9	109.3 - 96.6
	QIl5.zzu.2D.1	XY24 (E1)	Chr.2D.1	0.01	3.4962	0.3302	0.058701	0 - 2	8.8 - 9.8
	QIl5.zzu.2D.2	XY24 (E1)	Chr.2D.1	10.91	5.25299	0.3996	0.086212	8.5 - 14.3	13.4 - 16.5
	QIl5.zzu.2D.3	XY24 (E1)	Chr.2D.1	22.81	2.60369	0.2924	0.046104	19.8 - 29.5	18.7 - 26.8
	QIl5.zzu.2D.4	XC24 (E2)	Chr.2D.1	50.51	5.84799	0.4248	0.131064	46.5 - 57.8	35.2 - 41.0
	QIl5.zzu.2D.5	XY25 (E3)	Chr.2D.1	87.31	3.52877	0.4611	0.060736	78.1 - 91.4	58.5 - 67.7
	QIl5.zzu.2D.6	XC24 (E2)	Chr.2D.1	156.01	2.60586	-0.258	0.047229	149.9 - 169.1	307.3 - 430.0
	QIl5.zzu.3D	XC24 (E2)	Chr.3D	256.51	2.81433	-0.2691	0.053589	250.8 - 269.6	567.7 - 582.9
	QIl5.zzu.5A.1	XY24 (E1)	Chr.5A	115.91	3.55266	-0.4026	0.057405	112.4 - 125.1	477.9 - 496.2
		BLUE	Chr.5A	115.91	3.36808	-0.3374	0.051633	109.6 - 118.2	477.3 - 480.9
	QIl5.zzu.5A.2	XY24 (E1)	Chr.5A	146.31	7.78285	0.6064	0.130944	145.7 - 146.7	533.0 - 533.0
		BLUE	Chr.5A	146.31	8.54289	0.5507	0.13706	146 - 147.7	525.6 - 535.8
	QIl5.zzu.5A.3	XY25 (E3)	Chr.5A	188.11	5.52226	-0.669	0.125327	183.5 - 192.3	579.7 - 612.0
		BLUE	Chr.5A	190.11	3.481	-0.3205	0.068558	186 - 195.4	597.3 - 612.0
	QIl5.zzu.5B	XC25 (E4)	Chr.5B	282.81	2.52769	-0.2776	0.042257	268.7 - 287.1	636.8 - 672.3
	QIl5.zzu.6B.1	XY24 (E1)	Chr.6B	23.01	3.07492	-0.3043	0.049819	21.7 - 27.3	10.2 - 21.9
	QIl5.zzu.6B.2	XC24 (E2)	Chr.6B	31.41	2.70793	0.2554	0.04545	27.8 - 42.6	21.9 - 35.4
	QIl5.zzu.7A.1	BLUE	Chr.7A.1	0.61	2.54072	0.2339	0.03623	0 - 1.9	4.1 - 6.8
	QIl5.zzu.7A.2	XC25 (E4)	Chr.7A.1	95.81	5.36808	-0.4867	0.131159	91.7 - 99.2	68.0 - 78.5
		BLUE	Chr.7A.1	97.81	8.55809	-0.519	0.175428	93.3 - 99.2	68.0 - 78.5
	QIl5.zzu.7A.3	XY24 (E1)	Chr.7A.1	104.61	8.13029	-0.5157	0.139212	99.2 - 107.4	78.5 - 82.7
		XC24 (E2)	Chr.7A.1	104.61	7.78285	-0.4698	0.152079	99.7 - 107.6	78.5 - 82.7
		XC25 (E4)	Chr.7A.1	104.61	6.23018	-0.4531	0.110893	99.2 - 107.9	78.5 - 82.7
		BLUE	Chr.7A.1	104.61	11.8979	-0.5518	0.20334	104.2 - 106.7	80.8 - 82.7
	QIl5.zzu.7A.4	XC24 (E2)	Chr.7A.1	110.31	6.02172	-0.4139	0.122434	108.3 - 115.3	82.7 - 86.5
	QIl5.zzu.7A.5	XC24 (E2)	Chr.7A.1	152.61	3.75461	0.3183	0.068969	147.8 - 154.9	122.1 - 155.6
		BLUE	Chr.7A.1	152.61	3.86971	0.3101	0.061557	151.6 - 154.9	130.9 - 155.6
	QIl5.zzu.7A.6	XC24 (E2)	Chr.7A.1	162.31	3.29642	0.3173	0.071403	160.3 - 164.3	168.7 - 174.6
		XC25 (E4)	Chr.7A.1	164.71	6.24973	0.4428	0.11111	160.8 - 167	168.7 - 191.2
		BLUE	Chr.7A.1	164.71	5.72856	0.363	0.089897	162.3 - 169.3	168.7 - 218.5
	QIl5.zzu.7A.7	XC25 (E4)	Chr.7A.1	174.21	6.29533	0.4657	0.112169	173.9 - 175.3	188.0 - 237.1
	QIl5.zzu.7A.8	XC25 (E4)	Chr.7A.1	180.01	3.40934	0.3408	0.062939	178.7 - 181.3	421.0 - 501.8
	QIl5.zzu.7D	XY25 (E3)	Chr.7D.1	92.31	2.50597	0.4012	0.047064	79.9 - 97.9	60.8 - 73.2
a The positive and negative values indicate that the increasing alleles come from ZYM2 and BN4199, respectively.
b Physical position according to the Chinese Spring genome (IWGSC RefSeq v2.1).

## Sheet: Table S3
Table S3: Expression of candidate genes in various tissues.
Gene ID	Gene name	root_Z10	root_Z13	root_Z39	stem_Z30	stem_Z32	stem_Z65	leaf_Z10	leaf_Z23	leaf_Z71	spike_Z32	spike_Z39	spike_Z65	grain_Z71	grain_Z75	grain_Z85
TraesCS2B03G0185500		1.86894	2.97664	2.77014	0.114962	0.11084	0.047864	0.076849	0.046172	0.153863	1.19979	3.61586	0.661239	0.026966	0.051013	0.047209
TraesCS2B03G0197800		2.66286	3.18841	3.58082	8.97679	11.1574	9.84006	38.4547	11.63	8.56631	7.05931	9.70407	6.45131	9.9125	0.386298	0.718741
TraesCS2B03G0199900		0.878923	0.330292	0.316995	0.051226	0.097678	0.204368	0	0	0	0.044572	0.029971	0.309072	0.218225	0.014177	0.090387
TraesCS2B03G0205100		0.031879	0.134114	0.048643	0.081791	0	202.051	637.146	204.221	0.038006	0	0.095618	1.06277	0.030655	0	0
TraesCS2B03G0222800		0	0.059046	0.157444	1.13136	0.626309	0.27832	0.117668	5.21629	5.25277	0.360502	1.14191	0.636605	0.009409	0.00785	0
TraesCS2B03G0223300		445.935	315.947	307.75	280.522	355.066	233.062	227.742	170.417	212.674	286.93	272.651	442.984	336.967	31.6436	68.4007
TraesCS2B03G0230000		0.593528	0.629922	0.51634	11.6935	9.97034	63.4679	121.282	125.347	83.9491	3.46036	14.0401	10.7262	15.2297	0.190826	0.014798
TraesCS2D03G0047500		0.075282	0.153099	0.182227	0.066888	0.155657	0	0	0.15082	0	0.006535	0	0.023881	0.006451	0.01187	0.038298
TraesCS2D03G0058300		5.78012	3.80507	4.78473	3.35321	3.8472	5.37245	4.82915	4.40047	4.8616	2.99496	3.29052	5.30572	3.63002	0.300405	3.1812
TraesCS2D03G0076700		0.00943	5.8523	5.37515	0.008965	0	0.037728	0	0	0	0.008972	0	0	0	0	0
TraesCSU03G0022100	Rht8	1.38406	1.03873	1.04347	7.05521	3.91036	0.233743	0.17938	0.830759	0	4.30306	4.55296	0.164957	0.523413	0.10947	0
TraesCS2D03G0099000		1.14751	0.72914	0.726522	11.638	7.73425	0	2.73549	1.20384	0	7.25094	4.29036	0.858251	2.8721	0.379259	0.257188
TraesCS2D03G0198200		2.50691	3.14858	3.33401	6.98279	9.2174	0	2.72003	3.34226	0.436551	17.8471	12.3954	5.76745	7.81078	0.251082	0.440719
TraesCS4B03G0039500		1.73425	3.79146	4.44633	0.160269	0.031545	0.019727	0	0.034995	0	0.109963	0	0.019658	0.011499	0	0.020264
TraesCS4B03G0041000		8.71663	9.20486	10.0057	13.411	10.3848	8.52582	6.3382	6.50004	4.21538	13.5099	15.5632	8.69988	7.34744	0.999859	4.10959
TraesCS4B03G0045300		0.339667	0.564671	0.709302	0.277895	0.325352	0.851093	0.064431	0.062493	0	0.006007	0.284239	0.027206	0	0.00265	0
TraesCS4B03G0053300		4.57578	5.53926	6.16664	6.49437	9.51554	13.2118	4.62321	5.21525	8.18363	2.12341	8.43668	10.8246	7.01974	0.516761	2.30973
TraesCS4B03G0060700		0.996746	1.09492	1.1639	4.86486	4.89861	8.05838	11.4048	16.6837	35.2372	2.62892	4.36903	6.92851	3.05878	0.121843	0.200634
TraesCS4B03G0061400		0.61377	0.211085	0.292452	5.82714	7.20464	22.7845	25.6741	24.4467	40.1282	4.17731	5.53819	6.35026	4.5012	0.044711	1.39637
TraesCS4B03G0062000		7.38994	15.4653	14.6454	13.9237	15.2489	13.418	7.77135	6.44389	6.47118	10.3202	18.2303	20.2081	26.5544	6.79226	0.267342
TraesCS4B03G0091100		2.31539	2.89651	2.83267	4.99621	2.79395	0.942832	2.14299	1.96988	0.608822	7.7544	5.47925	3.24138	3.94658	0.45247	3.3645
TraesCS4B03G0092100	TB1	0	0	0	1.02	0.066507	0	0	0	0	0.375204	0.132111	0.014047	0	0	0
TraesCS4B03G0092600	ZnF-B	11.9063	8.45887	8.17939	8.20942	18.815	10.8062	5.17016	5.81441	7.50322	9.43893	12.9047	11.9861	22.9202	2.44072	14.1235
TraesCS4B03G0093100	Rht1	10.4586	14.181	15.7818	38.6541	35.5547	24.8501	13.3807	13.2045	13.5166	24.715	26.2969	30.1884	14.4201	1.43867	46.5195
TraesCS4B03G0096900		0.069864	0.106134	0.366422	2.25885	0.534247	0	0	0.745057	0	3.88255	0.381177	0.622806	0.071523	0	0
TraesCS4B03G0110700		0.007685	0.057139	0.01594	0.192352	0.046927	0.030346	0.044528	0.126085	0.007851	0.444458	0.041166	0.050854	0.050784	0	0.031552
TraesCS4B03G0112200		0.419285	1.26775	0.9299	0.461562	0.23748	0.087088	0.041372	0.037768	0.074598	0.465518	0.306237	2.00442	0.015399	0.015558	0.109117
TraesCS4B03G0116600		1.12925	1.62796	1.84046	3.57903	2.52161	0.719704	0.844398	0.720016	0.916358	4.52726	1.67776	1.90524	0.879615	0.206885	0.278335
TraesCS4B03G0117300		7.82493	13.7476	14.925	8.80795	8.65647	12.4285	6.84954	1.36187	9.81914	19.7631	8.92393	4.12352	3.45378	0.978309	1.33984
TraesCS4B03G0121800		1.03965	4.24092	5.23684	0.043703	1.6058	0.261404	0	0.102532	0.689047	0	0.040659	0.035346	0.086999	0.00845	0
TraesCS4B03G0290400		4.99346	4.81535	4.85725	2.97262	2.73646	1.57634	2.10664	1.6268	0.963067	5.62996	5.20836	3.63564	5.90294	0.833134	1.57512
TraesCS4B03G0317200		2.13809	1.7911	2.03169	2.58713	2.25288	1.4421	0.859674	0.890316	1.25437	5.29064	3.70953	4.8837	3.27427	0.533743	3.2547
TraesCS4B03G0317800		1.88379	6.18025	5.54784	8.8595	3.58766	3.49259	1.70262	4.19729	0.613078	3.52554	5.24711	3.38142	2.41631	0.168729	0.378964
TraesCS4B03G0324700		2.91676	2.62272	2.88113	11.3287	6.81955	2.75197	4.55922	3.28543	0.785116	4.1294	10.5228	2.45575	8.42294	0.197139	1.82434
TraesCS4B03G0343200		400.875	321.075	341.966	395.283	294.691	132.203	217.362	110.531	60.2595	219.874	365.99	151.775	244.707	19.4325	21.3489
TraesCS4B03G0364300		5.99728	9.24252	9.71655	9.21484	9.35285	8.55688	3.49735	4.66374	5.11585	6.77944	6.69558	15.1747	10.3864	2.8243	10.291
TraesCS4B03G0389300		3.99468	1.83081	2.51414	10.2251	6.48799	2.39795	2.53847	2.31916	0.925529	11.0663	17.9009	31.6838	10.6045	0.357835	0.466872
TraesCS4B03G0404200		3.48471	3.07342	3.93639	4.10277	4.27942	3.33426	1.58364	2.27299	2.31884	6.28738	5.73348	4.35298	3.63072	0.626412	2.73401
TraesCS4B03G0422100		10.4642	7.23439	8.91222	13.3648	8.16307	5.82515	5.00521	4.82528	4.45858	20.7098	14.6904	14.7105	13.3565	1.37572	5.12317
TraesCS4B03G0422400		0.243857	0.450223	0.518904	4.24114	4.7563	6.02296	3.0923	15.0334	26.8327	4.69721	7.15153	8.26717	12.4347	2.5456	4.31633
TraesCS4B03G0437700		1.25403	1.85052	1.99425	2.25483	1.73854	1.7705	0.965498	0.897569	0.808903	2.34811	2.30605	2.34213	1.92807	0.242669	1.00447
TraesCS4B03G0445600		7.73077	7.66143	8.34953	0.180322	0.06229	0.022402	1.019	0.06279	0	0.118044	1.57822	1.19322	0.048287	0.005181	0
TraesCS4B03G0449300		3.03014	2.7916	3.38437	4.59675	4.74344	4.84893	2.75979	2.86801	3.29363	4.93832	7.31447	8.98562	4.63386	0.695858	2.03745
TraesCS4B03G0459300		5.0291	5.55625	5.18115	15.1231	18.552	33.6638	63.8863	32.9772	26.3745	12.2105	14.2685	12.9423	16.2316	0.929847	5.34473
TraesCS5A03G0721600		3.72737	3.56722	3.53309	5.86072	4.28334	2.38281	3.53707	3.01541	1.98202	7.98988	5.9219	7.28895	7.94831	1.20837	4.14568
TraesCS5A03G0734800		8.61557	11.793	11.3929	0.266992	0.669296	0.056107	0.31631	1.26474	0.746553	0.785055	0.319441	0.065652	4.17236	1.62113	0.537306
TraesCS5A03G0778700		0.13637	1.14955	1.19795	0.717148	9.62986	42.0496	0.044093	0.288322	0.044753	0	0.841568	1.64332	0	0	0
TraesCS7A03G0262100		6.27576	6.47501	5.66454	4.32212	3.53815	2.38486	2.48042	1.37406	5.80743	1.7979	5.83028	4.62874	8.73388	0.931229	3.61935
TraesCS7A03G0263900		17.4863	15.1495	16.8152	26.8401	16.1066	12.5944	11.7608	10.4879	8.70319	19.6527	23.0136	15.4994	15.8464	3.59975	6.33405
TraesCS7A03G0293700		36.3621	17.2535	19.2349	15.1786	13.5165	1.43409	6.65062	3.93094	0.650645	14.5385	16.1007	12.9755	35.3995	0.828403	4.47523
TraesCS7A03G0479300		32.4897	38.7605	38.291	57.2724	34.434	6.01331	25.1182	15.8103	4.88808	83.5589	14.3422	30.7886	24.8993	1.44662	2.60307
TraesCS7A03G0482500		0.019828	0	0	0.119295	1.05794	3.82206	5.93027	0.651141	0.065669	1.58051	3.50563	1.59573	0.949119	0	0
TraesCS7A03G0482900		0.301208	0.303586	0.245566	1.28072	1.27387	3.16957	2.8849	0.792909	1.95063	0.326582	0.515632	3.90066	0.157881	0.220099	1.90313
TraesCS7A03G0485700		0.022673	0.034521	0	18.4037	44.7353	0.044999	8.39615	8.52163	0	20.321	41.6232	11.7708	18.3023	0.053662	0.093308
TraesCS7A03G0490700		54.5847	46.5518	43.5388	29.8113	30.8619	42.3355	8.06404	24.5751	99.9364	24.9513	72.2398	46.3134	55.7342	8.96751	43.4911
TraesCS7A03G0510200		3.47513	1.68559	1.91769	2.03663	13.7041	22.7724	2.63819	1.14978	2.74529	11.724	4.88679	16.1112	4.78089	2.82647	15.3653
TraesCS7A03G0539500		2.6881	2.57969	3.03102	4.02813	2.95349	2.39216	1.47366	2.39071	2.14239	5.15	5.49491	5.64517	3.74059	0.389764	3.61916
TraesCS7B03G1197700		2.88561	2.39414	2.44561	4.61159	3.4204	3.28395	2.46995	2.48149	2.7795	5.03043	6.42727	5.79051	5.01147	1.08826	3.36764
TraesCS7B03G1209100		6.32152	9.72384	9.49877	1.01023	2.1089	1.77304	0.638419	0.896537	1.16742	3.14038	3.22742	3.09558	1.80325	0.118251	1.06367
TraesCS7B03G1226700		23.6848	18.7259	18.0512	20.0791	25.7158	22.7151	9.47114	9.48648	14.6067	10.7543	16.8871	22.093	15.6761	3.70966	6.7879
TraesCS7D03G0068000		93.0583	101.909	94.3578	80.268	74.2437	38.5681	36.6059	26.3171	22.6572	42.9909	89.219	39.6601	72.7084	4.96679	5.99797
TraesCS7D03G0068100		4.46549	6.09945	6.5731	2.93212	3.65577	2.14405	1.61565	3.65267	5.4656	4.07664	2.57178	2.41203	4.1941	0.637047	4.88284
TraesCS7D03G0081400		25.3775	22.3641	23.1454	55.0058	22.0376	12.7563	17.0326	15.0553	10.3555	66.942	55.0572	24.0333	43.2191	13.0228	20.5839

## Sheet: Table S4
Table S4: List of primers for reverse transcription-quantitative polymerase chain reaction (RT-qPCR) analysis.
Gene ID	Sequence (5'→3')	Orientation
TraesCS2B03G0223300	CCCATCAAGGAGCAGTTCCC	Forward
	TTAGCACACCAACACATGGACT	Reverse
TraesCS4B03G0343200	CGACGACGACTGCTTCGTAA	Forward
	ACCTACAACGGTGTTTCTCGG	Reverse
TraesCS4B03G0093100	CCTCGTCGTCATCCTCATCG	Forward
	ACTGCATCCCCTGCTTGATG	Reverse
TraesCS7A03G0263900	CCTACGGCATCGTCTGGTACG	Forward
	TCCTGAGGCAGCTTTTGACAT	Reverse
TraesCS7A03G0479300	TTCTACAAGAAGGCGGTGGC	Forward
	CCGCGGAGGATGTCGTAG	Reverse
TraesCS7A03G0485700	CGTGGTAATCACCCATGCCA	Forward
	TTGTTGCCGTAGGTGCCC	Reverse
TraesCS7A03G0490700	CTGGTTTGGTGCCCGTAGTC	Forward
	AGTTGAAGCACGGAAACCGA	Reverse
TraesCS7B03G1226700	CGCTGTGCAGCTTATGCTTT	Forward
	GCTGGGCAAAAGTGCATCAT	Reverse
TraesCS7D03G0068000	CTGCGGTAGCATGAATTGCC	Forward
	GGACGCTATGTTCACCGGAT	Reverse
TraesCS7D03G0081400	TTCTGTAGGTATTCCCCAGTTAGT	Forward
	TACGCATGTTTCCTCGATGT	Reverse
